# Supplementary material for: Karyotypic Changes through Dysploidy Persist Longer over Evolutionary Time than Polyploid Changes
Source: PLoS One. 2014 Jan 9;9(1):e85266. doi: 10.1371/journal.pone.0085266 (PMC3887030; doi:10.1371/journal.pone.0085266)
Supplement: Material S1 — Zip file with graphs of phylogenetic trees with haploid chromosome numbers in the tips and phylogentic trees in parenthetical format from chromEvol analyses with inferred mutation events. (ZIP) [file pone.0085266.s003.zip]

Archive with 15 entries (15 files):
- Supplementary Material 1/Antirrhinum.tree
- Supplementary Material 1/Arenaria.tree
- Supplementary Material 1/Bellis.tree
- Supplementary Material 1/Cariceae.tree
- Supplementary Material 1/Erodium.tree
- Supplementary Material 1/Hedera.tree
- Supplementary Material 1/Helianthus.tree
- Supplementary Material 1/Orchidinae.tree
- Supplementary Material 1/Ovales.tree
- Supplementary Material 1/Passiflora.tree
- Supplementary Material 1/Phacocystis.tree
- Supplementary Material 1/Resedaceae.tree
- Supplementary Material 1/Saxifraga.tree
- Supplementary Material 1/Spirostachyae.tree
- Supplementary Material 1/Supplementary Material 1 - Graphs.pdf
