# Supplementary material for: Karyotypic Changes through Dysploidy Persist Longer over Evolutionary Time than Polyploid Changes
Source: PLoS One. 2014 Jan 9;9(1):e85266. doi: 10.1371/journal.pone.0085266 (PMC3887030; doi:10.1371/journal.pone.0085266)
Supplement: Material S1 — Zip file with graphs of phylogenetic trees with haploid chromosome numbers in the tips and phylogentic trees in parenthetical format from chromEvol analyses with inferred mutation events. (ZIP) [file pone.0085266.s003.zip › Supplementary Material 1/Antirrhinum.tree]

((((((((Sairocarpus_virga-[0//0//0//0//]:0.174005,(Howelliella_ovata_AJ250385_ndhF-[0//0//0.32455//0//]:0.152152,Mohavea_confertiflora_AJ250389_ndhF-[0//1//0.32455//0//]:0.152152)[N9-0//0//0.67543//0//]:0.0219,Neogaerrhinum_filipes_A257573_ndhF-[0//1//0.99998//0//]:0.174,(Sairocarpus_nuttallianus_A269966_ndhF-[0//0//0.05343//0//]:0.118,(Gambelia_speciosa_4E19PV00_ndhF-[0//0.21221//0.0003//0//]:0.0656,Gambelia_juncea_24E4EC07_ndhF-[0//0.21221//0.0003//0//]:0.0656)[N11-0//0.78779//0.05313//0//]:0.0519)[N10-0//0//0.94655//0//]:0.0565)[N8-0//0.00125//0.00001//0//]:0.065,((Acanthorrhinum_ramosissimum_VAL41469_ndhF-[0//0.00003//0//0//]:0.0972,Pseudomisopates_MA_Vargas377_ndhF-[0//0.99995//0//0//]:0.0972)[N13-0//0.00045//0//0//]:0.0842,Misopates_orontium_AJ250388_ndhF-[0//0.0004//0//0//]:0.181)[N12-0//0.00085//0//0//]:0.0576)[N7-0//0.002//0//0//]:0.0147,((Antirrhinum_latifolium_LAT01_ndhF-[0//0.00003//0//0//]:0.0728,Antirrhinum_majus_L36392_ndhF-[0//0.00003//0//0//]:0.0728)[N15-0//0.00019//0//0//]:0.0448,Antirrhinum_meonanthum_1E13PV99_ndhF-[0//0.00023//0//0//]:0.118)[N14-0//0.00303//0//0//]:0.136)[N6-0//0.15182//0.00031//0.00096//]:0.263,((((Linaria_alpina_VAL145147_ndhF-[0//0.00065//0//0//]:0.0511,Linaria_amethystea_AJ250386_ndhF-[0//0.00065//0//0//]:0.0511)[N19-0//0.02409//0//0//]:0.12,Linaria_nivea-[0//0.025//0//0.00013//]:0.171)[N18-0//0.05798//0//0//]:0.0601,Linaria_elegans_ndhF-[0//0.08412//0//0.0007//]:0.231)[N17-0//0.35034//0//0.00001//]:0.0991,Linaria_chalepensis-[0//0.41498//0.94315//0.05952//]:0.33)[N16-0//1.71779//0//0//]:0.187)[N5-0//0.10162//0//0//]:0.0226,(Chaenorhinum_crassifolium_3E13PV99_ndhF-[0//0.00092//0//0//]:0.0167,Chaenorhinum_organifolium_2E11PV99_ndhF-[0//0.00092//0//0//]:0.0167)[N20-0//1.25318//0//0.00055//]:0.523)[N4-0//0.33198//0//0//]:0.0309,((Galvezia_lanceolata_56_ndhF-[0//0.0305//0.00004//0//]:0.0811,Galvezia_leucantha_leucantha_ndhF-[0//0.0305//0.00004//0//]:0.0811)[N22-0//0.16866//0.01109//0.00009//]:0.117,Pseudorontium_cyathiferum_VanDevender92_268_ndhF-[0//2.1819//0.00851//0.00276//]:0.198)[N21-0//1.58465//0.9882//0.00093//]:0.373)[N3-0//0.28359//0//0//]:0.01,((Asarina_procumbens_AJ250380_ndhF-[0//0.20044//0.00439//0.15417//]:0.231,Cymbalaria_muralis_5E19PV99_ndhF-[0//1.71987//0.0001//0.00163//]:0.231)[N24-0//0.2204//0.00086//0.00873//]:0.185,(((Lophospermum_erubescens_VAL145154_ndhF-[0//0.01501//0.00009//0//]:0.0827,Mabrya_acerifolia_ndhF-[0//0.01501//0.00009//0//]:0.0827)[N27-0//0.10938//0.00186//0.00045//]:0.122,Rhodochiton_atrosanguineum_AJ250390_ndhF-[0//0.12448//0.00199//0.00042//]:0.205)[N26-0//0.18307//0.0072//0.01056//]:0.0995,(Maurandella_antirrhiniflora_AJ250387_ndhF-[0//0.11961//0.00136//0.00021//]:0.213,(Maurandya_barclaiana_1339-[0//0.06369//0.0004//0.00001//]:0.159,Maurandya_scandens_AJ245818_ndhF-[0//0.06369//0.0004//0.00001//]:0.159)[N29-0//0.05586//0.00093//0.00022//]:0.0537)[N28-0//0.18766//0.00772//0.01088//]:0.0918)[N25-0//0.62278//0.05306//0.88377//]:0.111)[N23-0//0.14079//0.00131//0.04174//]:0.165)[N2-0//0.13225//0//0//]:0.0125,((Anarrhinum_bellidifolium_VAL145150_ndhF-[0//0.0001//0//0//]:0.152,Anarrhinum_corsicum_AJ245815_ndhF-[0//0.0001//0//0//]:0.152)[N31-0//0.0022//0.00001//0.0006//]:0.241,(Kickxia_spuria_VAL37098_ndhF-[0//0.00275//0//0.00081//]:0.286,(Nanorrhinum_heterophylla_AJ245817_ndhF-[0//0.00261//0//0.00077//]:0.267,Kickxia_elatine_AJ245816_ndhF-[0//0.00143//0.99867//0.00264//]:0.267)[N33-0//0.00001//0//0//]:0.0191)[N32-0//0.00015//0//0//]:0.107)[N30-0//0.00058//0//0.00014//]:0.201):-1;
