# Supplementary material for: Karyotypic Changes through Dysploidy Persist Longer over Evolutionary Time than Polyploid Changes
Source: PLoS One. 2014 Jan 9;9(1):e85266. doi: 10.1371/journal.pone.0085266 (PMC3887030; doi:10.1371/journal.pone.0085266)
Supplement: Material S1 — Zip file with graphs of phylogenetic trees with haploid chromosome numbers in the tips and phylogentic trees in parenthetical format from chromEvol analyses with inferred mutation events. (ZIP) [file pone.0085266.s003.zip › Supplementary Material 1/Arenaria.tree]

(((((R.A.alf.pob1-[0.12462//0.15083//0//0//]:0.00439441,L.T.R.A.alf.pob2-[0.12462//0.15083//0//0//]:0.00439441,R.A.alf.pob3-[0.12462//0.15083//0//0//]:0.00439441)[N5-4.32404//3.27974//0.09744//0//]:0.0496,(R.A.arm.arm.pob4-[0.75107//1.57387//0//0//]:0.0176,R.A.arm.arm.pob5-[0.75107//1.57387//0//0//]:0.0176,L.R.A.ttr.mur.pob2-[0.8047//1.51258//0.99999//0//]:0.0176,L.T.R.A.ttr.mur.pob3-[0.81657//1.50485//0.99941//0//]:0.0176)[N6-1.68873//4.21779//0.00485//0//]:0.0363)[N4-6.47201//9.26737//0.12212//0//]:0.102,((R.A.agg.agg.pob2-[1.50598//1.98757//0.00002//0//]:0.0263,(R.A.agg.agg.pob3-[0.64983//0.19238//0//0//]:0.00064,L.T.R.A.agg.pse.pob1-[0.11719//0.04835//0//0//]:0.00064,R.A.agg.pse.pob3-[0.00714//0.08766//0//0//]:0.00064)[N9-1.14127//2.38815//0.00001//0//]:0.0257,R.A.agg.agg.pob4-[1.50598//1.98757//0.00002//0//]:0.0263)[N8-0.90772//2.07284//0.00079//0//]:0.0197,(L.T.R.A.fav.pob1-[0.10184//0.11005//0//0//]:0.00332,R.A.fav.pob2-[0.10184//0.11005//0//0//]:0.00332)[N10-3.31283//2.7304//0.00899//0//]:0.0427)[N7-6.63454//10.25635//0.06704//0//]:0.11,(R.A.arm.arm.pob1-[0.00365//4.27518//0//0//]:0.00445,L.T.R.A.ttr.amb.pob1-[0.66782//0.08344//0.00048//0//]:0.00445,L.R.A.ttr.amb.pob2-[0.66782//0.08344//0.00048//0//]:0.00445)[N11-9.89502//13.80204//0.31516//0//]:0.152)[N3-17.71673//22.37593//0.9391//0//]:0.275,(((L.R.A.agg.agg.pob1-[1.39187//0.68369//0.00143//0//]:0.015,(L.T.R.A.cav.pob2-[0.24096//0.20855//0//0//]:0.0046,L.R.A.cav.pob3-[0.04889//1.0159//0//0//]:0.0046)[N15-0.14703//2.72855//0//0//]:0.0104)[N14-0.63013//4.29965//0.00012//0//]:0.0227,R.A.eri.pob7-[3.79813//2.08872//0.09686//0//]:0.0376,R.A.ttr.ttr.pob1-[2.48255//4.59815//1.74874//0//]:0.0376)[N13-1.22046//1.18613//0.00793//0//]:0.0165,R.A.del.pob1-[2.90118//5.12124//0.01105//0//]:0.0541)[N12-24.13302//30.38217//0.94471//0//]:0.377,R.A.agg.pse.pob2-[27.06267//32.58948//0.65726//0//]:0.431,(L.R.A.arm.arm.pob2-[0.51712//0.60302//0.69372//0//]:0.00333,R.A.arm.arm.pob3-[0.81368//0.35437//0.00008//0//]:0.00333)[N16-24.55242//31.07318//0.37323//0//]:0.428,L.T.Q.A.arm.cae.pob4-[27.45151//36.06651//1.16363//0//]:0.431,(R.A.cav.pob1-[0.48768//3.15644//0//0//]:0.0203,L.R.A.eri.pob2-[1.21397//1.46988//1//0//]:0.0203,R.A.eri.pob5-[1.21397//1.46988//1//0//]:0.0203,R.A.eri.pob10-[1.77463//0.84546//0.00003//0//]:0.0203)[N17-25.73108//30.67037//0.58036//0//]:0.411,(R.A.cav.pob4-[1.64477//2.32305//0.00119//0//]:0.0336,L.R.A.eri.pob1-[2.27496//2.15072//1.00319//0//]:0.0336,R.A.eri.pob8-[1.64477//2.32305//0.00119//0//]:0.0336)[N18-23.84597//28.86833//0.40087//0//]:0.397,R.A.cav.pob5-[25.65401//31.49865//0.43509//0//]:0.431,R.A.cav.pob6-[25.65401//31.49865//0.43509//0//]:0.431,L.R.A.eri.pob3-[25.91192//44.53272//2.14031//0//]:0.431,R.A.eri.pob4-[26.36974//35.53689//0.99568//0//]:0.431,(L.R.A.eri.pob6-[0.52576//0.055//0//0//]:0.00353,L.R.A.que.pob2-[0.0331//0.58942//0.99499//0//]:0.00353,R.A.que.pob4-[0.0331//0.58942//0.99499//0//]:0.00353,L.T.R.A.rac.pob1-[1.49513//0.02438//0//0//]:0.00353)[N19-26.85299//32.32763//0.65732//0//]:0.427,R.A.eri.pob9-[27.21237//32.74948//0.69575//0//]:0.431,(L.R.A.osc.pob1-[0.10049//0.11736//0.00002//0//]:0.00339,L.T.R.A.osc.pob2-[0.10049//0.11736//0.00002//0//]:0.00339)[N20-27.04591//32.64492//0.69824//0//]:0.428,L.R.A.que.pob1-[26.91501//32.43242//0.61934//0//]:0.431,((T.R.A.que.pob5-[0.01142//0.01706//0//0//]:0.00117,R.A.que.pob6-[0.01142//0.01706//0//0//]:0.00117)[N22-1.62231//3.47956//0.00126//0//]:0.0357,(R.A.vit.pob1-[0.72253//0.42474//0//0//]:0.0101,L.T.R.A.vit.pob2-[0.48725//0.68092//0//0//]:0.0101,L.R.A.vit.pob3-[0.48725//0.68092//0//0//]:0.0101)[N23-2.25633//1.49782//0.0104//0//]:0.0267)[N21-25.09123//30.32484//0.72831//0//]:0.394,(L.T.R.A.ttr.ttr.pob2-[0.04537//0.47738//0.00048//0//]:0.00282,R.A.ttr.ttr.pob3-[0.04537//0.47738//0.00048//0//]:0.00282)[N24-22.96722//59.73753//3.10448//0//]:0.428)[N2-17.58944//20.64818//0.56303//0//]:0.289,R.A.arc.pob1-[44.36001//60.47641//1.63092//0//]:0.72,L.T.R.A.arm.cae.pob1-[44.34862//64.44588//1.97232//0//]:0.72,R.A.arm.cae.pob2-[44.34862//64.44588//1.97232//0//]:0.72,R.A.arm.cae.pob3-[44.34862//64.44588//1.97232//0//]:0.72,R.A.del.pob2-[44.36001//60.47641//1.63092//0//]:0.72,(.R.A.que.pob3-[0.21101//1.62757//0.00097//0//]:0.00365,L.R.A.ttr.mur.pob1-[0.63025//0.45212//0.45934//0//]:0.00365)[N25-42.3274//74.20646//2.82511//0//]:0.717,R.A.rac.pob2-[44.36001//60.47641//1.63092//0//]:0.72,(R.A.rac.pob3-[0.00059//0.00076//0//0//]:0.000262,L.T.R.A.rac.pob4-[0.00059//0.00076//0//0//]:0.000262)[N26-44.36462//60.38781//1.62671//0//]:0.72,(L.T.R.A.tom.pob1-[0.0001//0.0001//0//0//]:0.000191,R.A.tom.pob2-[0.0001//0.0001//0//0//]:0.000191,L.R.A.tom.pob3-[0.0001//0.0001//0//0//]:0.000191)[N27-44.37425//60.41186//1.62717//0//]:0.72):-1;
