# Supplementary material for: Karyotypic Changes through Dysploidy Persist Longer over Evolutionary Time than Polyploid Changes
Source: PLoS One. 2014 Jan 9;9(1):e85266. doi: 10.1371/journal.pone.0085266 (PMC3887030; doi:10.1371/journal.pone.0085266)
Supplement: Material S1 — Zip file with graphs of phylogenetic trees with haploid chromosome numbers in the tips and phylogentic trees in parenthetical format from chromEvol analyses with inferred mutation events. (ZIP) [file pone.0085266.s003.zip › Supplementary Material 1/Bellis.tree]

(A.bellidia-[0//0//0//0//]:0.251933,(((Bm.min.Grecia-[0//0//0//0//]:0.0704197,(Bm.bel.Mallorca-[0//0//0//0//]:0.0267098,Bm.artrutxiumEF055867-[0//0//0//0//]:0.0267098)[N5-0//0//0//0//]:0.0437)[N4-0//0//0//0//]:0.0617,Bm.cras.Cerdena-[0//0//0//0//]:0.132)[N3-0//0//0//0//]:0.102,(((((((B.ann.1.Marruecos-[0//0//0//0//]:0.0871,(B.ann.2.Cadiz-[0//0//0//0//]:0.0197,B.ann.minuta3.Chipre-[0//0//0//0//]:0.0197)[N13-0//0//0//0//]:0.0674)[N12-0//0//0//0//]:0.0167,B.per.1.Soria-[0//0//0//0//]:0.104)[N11-0//0//0//0//]:0.0146,B.ber.Francia-[0//0//0//0//]:0.118,B.mar.Sicilia-[0//0//0//0//]:0.118,B.per.3.Turkey-[0//0//0//0//]:0.118)[N10-0//0//0//0//]:0.0384,B.azo.Azores-[0//0//1.99999//0//]:0.157)[N9-0//0//0//0//]:0.0165,(((B.cae.1.Angour-[0//0//0//0//]:0.108,B.micr.1.Murcia-[0//0//0//0//]:0.108)[N16-0//0//0//0//]:0.0155,(B.pap.1.Malaga-[0//0//0//0//]:0.053,B.syl.2.Madrid-[0//0//0.99999//0.01931//]:0.053)[N17-0//0//0//0//]:0.0702,B.syl.3.Grecia-[0.00057//0//0.99999//0.04392//]:0.123)[N15-0//0//0//0//]:0.0384,(B.cor.1.Nino-[0//0//1.99998//0//]:0.0235,B.pap.2.Mijas-[0//0//0//0//]:0.0235)[N18-0//0//0//0//]:0.138)[N14-0//0//0//0//]:0.0117,B.rot.Marruecos-[0//0//0//0//]:0.173)[N8-0//0//0//0//]:0.00784,B.lon.1.Creta-[0//0//0//0//]:0.181)[N7-0//0//0//0//]:0.00957,B.atl.1.Benis-[0//0//0//0//]:0.191)[N6-0//0//0//0//]:0.0435)[N2-0//0//0//0//]:0.0177):-1;
