# Supplementary material for: Karyotypic Changes through Dysploidy Persist Longer over Evolutionary Time than Polyploid Changes
Source: PLoS One. 2014 Jan 9;9(1):e85266. doi: 10.1371/journal.pone.0085266 (PMC3887030; doi:10.1371/journal.pone.0085266)
Supplement: Material S1 — Zip file with graphs of phylogenetic trees with haploid chromosome numbers in the tips and phylogentic trees in parenthetical format from chromEvol analyses with inferred mutation events. (ZIP) [file pone.0085266.s003.zip › Supplementary Material 1/Cariceae.tree]

((Side.C.pach-[1.23926//1.54086//0.00084//0//]:0.0184224,Side.C.side-[1.51767//1.28068//0.00212//0//]:0.0184224)[N2-189.07268//220.50158//0.62964//0//]:1.74,((Gibb.C.gibb-[37.12861//49.26197//0.00237//0//]:0.353,((Macr.C.macr-[8.02145//2.80626//0.0017//0//]:0.033,(Phae.C.radi-[2.10979//2.8146//0//0//]:0.0189,Phae.C.rose-[1.50323//3.93151//0//0//]:0.0189)[N7-1.08219//3.39857//0//0//]:0.0141)[N6-43.16323//41.67077//0.02584//0//]:0.305,(Foet.C.mari-[38.41056//39.43221//0.00825//0//]:0.283,(Chor.C.chor-[37.10814//36.75481//0.01115//0//]:0.265,(((Phys.C.gyno-[3.28984//5.76351//0//0//]:0.0346,(Remo.C.remo-[3.85092//1.04402//0//0//]:0.0158,Vulp.C.stip-[1.14225//3.30946//0//0//]:0.0158)[N13-2.84385//2.08102//0//0//]:0.0188)[N12-6.39004//7.69525//0.00002//0//]:0.0536,(Glar.C.cane-[4.07444//5.00468//0//0//]:0.0349,(Glar.C.hele-[1.90525//2.52634//0//0//]:0.0169,Glar.C.tris-[2.62191//1.83123//0//0//]:0.0169)[N15-2.53661//2.17822//0//0//]:0.018)[N14-7.14065//7.00089//0.0001//0//]:0.0533)[N11-20.68839//22.94458//0.00144//0//]:0.16,(((Oval.C.bick-[5.20637//1.35487//0//0//]:0.0182,Oval.C.proj-[1.65061//3.78626//0//0//]:0.0182)[N18-3.13729//1.58698//0.00004//0//]:0.0157,Stel.C.echi-[3.28195//6.55409//0//0//]:0.0339)[N17-15.98232//14.38001//0.00183//0//]:0.108,(Dewe2.C.dewe-[10.39123//12.67231//0.00004//0//]:0.0871,(Dewe1.C.brom-[11.63759//8.03132//0.0003//0//]:0.0701,(Vulp.C.crus-[5.5351//7.61184//0//0//]:0.0512,(Hele2.C.dian-[5.36683//3.51119//0//0//]:0.0338,(Mult.C.vulp-[2.16875//2.0433//0//0//]:0.0175,Phae.C.spha-[1.32392//3.19847//0//0//]:0.0175)[N23-1.38714//2.97626//0//0//]:0.0163)[N22-1.94554//2.5583//0//0//]:0.0174)[N21-1.92332//3.23392//0//0//]:0.019)[N20-2.20759//2.35978//0//0//]:0.017)[N19-6.78377//8.18712//0.00005//0//]:0.0546)[N16-14.78266//14.81288//0.00175//0//]:0.107)[N10-2.24117//2.30587//0.00018//0//]:0.0164)[N9-2.59047//2.4531//0.00066//0//]:0.0182)[N8-7.96271//7.20779//0.00587//0//]:0.055)[N5-2.28355//1.87404//0.00466//0//]:0.0152)[N4-184.13122//195.29057//0.23252//0//]:1.37,((Alba.C.ebur-[149.43764//156.02204//0.12734//0//]:1.15,(Clan1.C.digi-[144.24329//151.49585//0.1142//0//]:1.13,Clan2.C.lanc-[159.17124//161.23563//0.25023//0//]:1.13,Lamp.C.glac-[130.49991//144.92144//0.08094//0//]:1.13,Indi.C.fili-[138.98371//148.93192//0.10203//0//]:1.13,(Depa.C.depa-[2.01404//2.73998//0.00073//0//]:0.016,Thur.C.flac-[2.61785//2.13429//0.00097//0//]:0.016)[N27-159.02772//160.78799//0.28347//0//]:1.11,Race1.C.medi-[147.93264//153.61882//0.13661//0//]:1.13,(Rhom.C.lati-[1.76075//2.83445//0//0//]:0.0173,Rhom.C.boot-[2.77576//1.84947//0//0//]:0.0173)[N28-148.6636//152.91284//0.15281//0//]:1.11,(Bacc.C.bacc-[7.71486//4.12332//0.00364//0//]:0.0502,(Acro.C.pens-[3.82169//3.73114//0.00003//0//]:0.0364,(Acro.C.peck-[2.58396//1.15548//0.00005//0//]:0.0173,Acro.C.comu-[0.80274//3.37366//0//0//]:0.0173)[N31-1.39707//2.73504//0//0//]:0.019)[N30-1.04339//2.10108//0//0//]:0.0138)[N29-127.46902//140.06742//0.07931//0//]:1.08,(Clan3.C.pene-[70.19125//87.27647//0.02413//0//]:0.673,(((Lupu1.C.gray-[2.4861//1.663//0//0//]:0.0167,Lupu1.C.intu-[1.33627//2.95181//0//0//]:0.0167)[N35-18.23506//25.59059//0.0003//0//]:0.161,((Lupu2.C.lupu-[1.2625//4.23153//0//0//]:0.0172,Vesi1.C.retr-[3.96824//1.49332//0//0//]:0.0172)[N37-17.10843//18.91719//0.00042//0//]:0.125,((Vesi1.C.como-[2.86094//1.90471//0//0//]:0.0175,Vesi1.C.hyst-[1.48049//3.52426//0//0//]:0.0175)[N39-10.63564//15.17496//0.00002//0//]:0.0886,(Vesi2.C.olig-[10.83223//10.90411//0.00001//0//]:0.0706,(Car1.C.drym-[8.74005//7.68006//0//0//]:0.0524,(Palu2.C.ripa-[4.28289//6.68805//0//0//]:0.0354,(Palu2.C.pumi-[2.60506//2.48137//0//0//]:0.0166,Palu2.C.lasi-[2.65562//2.43789//0//0//]:0.0166)[N43-3.36228//2.48143//0//0//]:0.0187)[N42-2.65208//2.59684//0//0//]:0.017)[N41-3.27426//2.40703//0.00001//0//]:0.0182)[N40-6.71903//4.27925//0.00165//0//]:0.0354)[N38-5.97091//4.73807//0.00102//0//]:0.036)[N36-5.78916//4.53709//0.00483//0//]:0.0353)[N34-22.93268//22.78649//0.01048//0//]:0.159,(Scir.C.scir-[19.35108//19.80012//0.00095//0//]:0.141,(Limo2.C.macr-[8.88499//10.44549//0//0//]:0.0704,((Phac.C.gyna-[1.84221//3.09543//0//0//]:0.0168,Phac.C.nigr-[4.17982//1.48602//0//0//]:0.0168)[N47-7.08961//3.61507//0.00026//0//]:0.0354,(Squa.C.squa-[2.06003//2.46397//0//0//]:0.0179,Squa.C.typh-[1.64331//3.04725//0//0//]:0.0179)[N48-3.20727//6.56584//0//0//]:0.0343)[N46-2.6219//2.4201//0//0//]:0.0182)[N45-9.8507//9.73202//0.00024//0//]:0.0702,(Race2.C.styl-[3.31255//5.81704//0//0//]:0.0346,(Limo1.C.limo-[2.42096//1.95426//0//0//]:0.0166,Limo1.C.mage.irri-[2.12171//2.13854//0//0//]:0.0166)[N50-2.71991//2.04912//0//0//]:0.0181)[N49-13.02478//15.9598//0.00015//0//]:0.106)[N44-27.12535//28.4348//0.00725//0//]:0.196)[N33-47.63118//46.44097//0.06351//0//]:0.336,((Hyme3.C.grac-[6.18694//7.46984//0//0//]:0.0535,(Hirt.C.hirt-[3.35858//5.50737//0//0//]:0.0348,(Hyme1.C.debi-[2.74398//1.75276//0//0//]:0.0172,Hyme1.C.arct-[1.93365//2.40536//0//0//]:0.0172)[N54-2.58595//1.92213//0//0//]:0.0175)[N53-2.24766//2.57202//0//0//]:0.0187)[N52-14.65361//19.09332//0.00033//0//]:0.123,(Poro1.C.pall-[13.89499//16.36342//0.00009//0//]:0.106,((Moll.C.moll-[4.20304//5.65026//0//0//]:0.0339,(Conf2.C.disp-[5.44299//1.29821//0.00018//0//]:0.0184,Moll.C.doni-[1.20989//5.14821//0//0//]:0.0184)[N58-2.43099//2.08188//0//0//]:0.0156)[N57-7.90605//8.05176//0.00002//0//]:0.0545,(Palu1.C.acut-[6.93798//3.8726//0//0//]:0.0345,(Conf1.C.brow-[3.37953//1.82911//0//0//]:0.0174,Conf1.C.isch-[1.19296//4.64245//0//0//]:0.0174)[N60-1.85323//3.31174//0.00003//0//]:0.0171)[N59-8.58939//7.42086//0.00008//0//]:0.054)[N56-2.82384//2.20346//0.00024//0//]:0.0171)[N55-11.29791//9.26793//0.0086//0//]:0.0713)[N51-69.08253//68.85113//0.07343//0//]:0.496,(Chlo.C.capi-[12.46927//15.33903//0.00006//0//]:0.105,((Rost.C.foll-[1.95573//2.76686//0//0//]:0.0172,Rost.C.mich-[2.5752//2.18825//0//0//]:0.0172)[N63-8.96337//10.10509//0.00003//0//]:0.071,((Rhyn.C.pen-[1.93629//2.05857//0//0//]:0.0156,Sylv.C.sylv-[1.75655//2.25892//0//0//]:0.0156)[N65-4.47895//5.62612//0//0//]:0.0373,(Cera.C.fla-[1.60518//2.71613//0//0//]:0.0152,Spir.C.punc-[3.03394//1.46601//0//0//]:0.0152)[N66-6.08138//4.45605//0.00003//0//]:0.0376)[N64-5.25598//4.40552//0.00013//0//]:0.0353)[N62-2.45643//2.14531//0.00024//0//]:0.0169)[N61-76.50488//78.15388//0.05995//0//]:0.568)[N32-61.1438//63.1465//0.06324//0//]:0.454,((((Bico.C.aure-[2.684//1.73796//0.00088//0//]:0.018,Pani1.C.livi-[2.2961//2.02658//0//0//]:0.018)[N70-5.71275//3.10755//0.00148//0//]:0.0351,(Laxi.C.albu-[2.50814//1.39571//0//0//]:0.0169,Laxi.C.blan-[1.11698//2.90089//0//0//]:0.0169)[N71-3.46212//4.96637//0.00002//0//]:0.0361)[N69-9.37765//7.1894//0.00408//0//]:0.0712,((Pani2.C.parc-[3.4924//0.85879//0.00016//0//]:0.0166,Pani2.C.fili-[0.82723//3.19181//0//0//]:0.0166)[N73-3.82624//3.72166//0.00015//0//]:0.0363,(Pani2.C.pani-[1.59761//1.57972//0//0//]:0.0165,Pani2.C.vagi-[1.38605//1.81326//0.00001//0//]:0.0165)[N74-3.14908//4.42581//0.00004//0//]:0.0364)[N72-6.4879//9.3796//0.00014//0//]:0.0714)[N68-5.50777//6.21698//0.00061//0//]:0.0513,(Care1.C.plan-[3.88484//4.24284//0.00002//0//]:0.0351,(Care1.C.digi-[3.06653//1.17063//0.00001//0//]:0.0165,Gran.C.gran-[1.21746//2.77418//0//0//]:0.0165)[N76-2.32926//2.00734//0.00002//0//]:0.0186)[N75-16.72423//15.85501//0.00459//0//]:0.14)[N67-114.73889//125.38324//0.0689//0//]:0.951,(Mitr.C.fern-[1.78353//1.92223//0.8885//0//]:0.0163,Mitr.C.foli-[1.40475//1.91207//0//0//]:0.0163)[N77-128.34903//142.88147//0.07967//0//]:1.11)[N26-3.36564//3.62999//0.00219//0//]:0.0254)[N25-26.30516//28.51624//0.02206//0//]:0.196,(Psyl.C.puli-[22.61468//26.46845//0.00073//0//]:0.175,(Kobr.K.simp-[23.92238//22.4837//0.00407//0//]:0.158,((Kobr.K.myos-[1.02686//4.27718//0//0//]:0.0139,Curv.C.curv-[4.67182//1.00809//0.00199//0//]:0.0139)[N81-22.13946//16.93257//0.01677//0//]:0.128,((Phyl.C.back-[8.04215//6.51125//0.00001//0//]:0.0516,(Dorn.C.nigr-[8.09133//3.00412//0.00038//0//]:0.0347,(Lept.C.lept-[1.52172//1.92932//0//0//]:0.0137,Lept.C.pauc-[1.2179//3.29696//0//0//]:0.0137)[N85-1.39019//5.51833//0//0//]:0.021)[N84-2.03842//2.64677//0//0//]:0.0169)[N83-7.69401//7.3508//0.00012//0//]:0.0542,(Rupe.C.rupe-[4.32072//4.16579//0//0//]:0.0348,(Plat.U.unci-[1.30101//4.30776//0.00179//0//]:0.0145,Plat.U.phle-[3.0133//2.02576//0.00216//0//]:0.0145)[N87-1.98585//3.16522//0.81435//0//]:0.0203)[N86-6.82392//12.70555//0//0//]:0.071)[N82-4.03834//6.44316//0//0//]:0.0361)[N80-2.20595//2.40234//0.00004//0//]:0.0159)[N79-2.53729//2.34389//0.00063//0//]:0.0168)[N78-163.09919//168.2078//0.21605//0//]:1.17)[N24-51.54531//56.33891//0.08319//0//]:0.374)[N3-4.94454//5.57415//0.02032//0//]:0.0356):-1;
