# Supplementary material for: Karyotypic Changes through Dysploidy Persist Longer over Evolutionary Time than Polyploid Changes
Source: PLoS One. 2014 Jan 9;9(1):e85266. doi: 10.1371/journal.pone.0085266 (PMC3887030; doi:10.1371/journal.pone.0085266)
Supplement: Material S1 — Zip file with graphs of phylogenetic trees with haploid chromosome numbers in the tips and phylogentic trees in parenthetical format from chromEvol analyses with inferred mutation events. (ZIP) [file pone.0085266.s003.zip › Supplementary Material 1/Erodium.tree]

(CALMACRO50of03-[0.45889//0.97134//1.6258//0.40787//]:0.988493,((((((EROCRASSIFOL10of03-[0.00001//0//0//0//]:0.0182759,EROARBOR8OF03-[0.00001//0//0//0//]:0.0182759)[N7-0.00202//0//0//0//]:0.0171,EROJAHANDIEZ187of03-[0.00204//0//0//0//]:0.0354)[N6-0.61764//0.00008//0.00002//0.00001//]:0.0525,(EROOXY61of03-[0.00585//0.00432//0//0//]:0.0335,(EROGUTATT92175i-[0//0.38725//0//0//]:0.0184,EROTEXAN66of03-[0.61274//0//0//0//]:0.0184)[N9-0.00306//0.00164//0//0//]:0.015)[N8-0.01143//0.006//0.00002//0.00001//]:0.0544)[N5-0.25279//0.00002//0.00019//0.00012//]:0.0181,EROSTEPHANI54of03-[0.00013//1.12395//0.00003//0.00018//]:0.106)[N4-0.04082//0.01347//0.00009//0.00003//]:0.161,(((EROPELARG18of03i-[0.0006//0.0006//0//0//]:0.108,((EROABSINTHIOI51of03i-[0.00022//0.00022//0//0//]:0.0716,Eroalpinum101of03-[0.00022//0.00022//0//0//]:0.0716,(Eroguicciardi174of03-[0//0//0//0//]:0.0175,EROCHRYSANT65OF03i-[0//0//0.01652//0.00002//]:0.0175)[N15-0.00021//0.00021//0//0//]:0.0541,Erotrichomanifolium89of02-[0.00021//0.00021//0.06431//0//]:0.0716)[N14-0//0//0//0//]:0.0175,EROCICON88of03-[0.00046//0.00046//0//0//]:0.0891)[N13-0//0//0//0//]:0.0186)[N12-0//0.00001//0//0//]:0.0182,EROGRUINUM6of03-[0.00213//0.00215//0.99999//0//]:0.126)[N11-0.00001//0.00075//0//0//]:0.0191,EROHOEFT89of03-[0.00154//0.00229//0//0//]:0.145)[N10-0.00198//0.09796//0.00023//0.00011//]:0.122)[N3-0.04526//0.55918//0.02228//0.005//]:0.706,((EROCYGNORUM85of02-[0//0//0.00047//0.00008//]:0.018,EROCAROLINIANUM13OF04i-[0//0//0.0012//0.02721//]:0.018)[N17-0.02596//0.02243//1.00102//0.97214//]:0.664,((EROBOTRYS27OF03-[0.0002//0.0002//0.00051//0.0031//]:0.0183,EROBRACHY117OF02-[0.0002//0.0002//0.00051//0//]:0.0183)[N19-0.02825//0.02797//1.00031//0.00004//]:0.628,((((EROGLANDUL79of03-[0.00023//0.00023//0//0//]:0.09,ERORUPESTRE178of03-[0.00023//0.00023//0//0//]:0.09,EROLUCIDUM114of02-[0.00023//0.00023//0//0//]:0.09,EROFOETCHEIL100of03-[0.00023//0.00023//0//0//]:0.09,EROANTAR2181of03i-[0.00023//0.00023//0//0//]:0.09,EROFOETCELT59of03-[0.00023//0.00023//0//0//]:0.09)[N23-0.00001//0.00001//0//0//]:0.0182,EROPAULAR91of02-[0.00073//0.00074//0//0//]:0.108)[N22-0.00381//0.00384//0.00006//0//]:0.233,((EROREICHA183of03-[0//0//0//0//]:0.0122,EROBOISS113of02-[0//0//0//0//]:0.0122)[N25-0.00272//0.00273//0//0//]:0.203,(((EROMAR19of04_60-[0//0//0//0//]:0.0172,EROCORSIC169of03-[0//0//0//0//]:0.0172)[N28-0.00022//0.00022//0//0//]:0.0537,((EROTRIFOL90of02-[0//0//0//0//]:0.0178,EROASPLEN112of03_59-[0//0//0//0//]:0.0178)[N30-0//0//0//0//]:0.0181,EROALNIFOLIUM81of03-[0//0//0//0//]:0.0359)[N29-0//0//0//0//]:0.0351)[N27-0.00074//0.00074//0//0//]:0.109,(EROSANGUIS119of02-[0.00023//0.00023//0//0//]:0.0891,(((EROMALACOI21OF04-[0//0//0.01522//0//]:0.0167,EROCHIUM30of03-[0//0//0.01603//0.00013//]:0.0167)[N34-0//0//0.03371//0//]:0.0368,(ERONEURAD13.99-[0//0//0//0//]:0.0184,EROCOSSONI43of03_61-[0//0//0//0//]:0.0184)[N35-0//0//0//0//]:0.0351)[N33-0//0//0//0//]:0.0179,EROAUREUM109of02provis-[0.00022//0.00022//0//0//]:0.0714)[N32-0//0//0//0//]:0.0178)[N31-0.00025//0.00025//0//0//]:0.0905)[N26-0.00003//0.00004//0//0//]:0.036)[N24-0.00137//0.00139//0.00006//0//]:0.125)[N21-0.00736//0.00701//0.00058//0//]:0.271,(((EROACAULE108of03-[0//0//0//0//]:0.0172,EROCICUT34OF03-[0//0.00004//0.01632//0.00004//]:0.0172)[N38-0.00141//0.00141//0//0//]:0.144,ERORECODER111of02-[0.00158//0.00158//0//0//]:0.162,(ERORUPIC3of03-[0.00022//0.00022//0//0//]:0.0536,(EROAGUIL4of03-[0//0//0//0//]:0.0355,(EROHEYWOOD124of03_54-[0//0//0.01579//0//]:0.0174,EROMACROCAL115OF02p1aprovi-[0//0//1.01567//0//]:0.0174)[N41-0//0//1.9842//0//]:0.0181)[N40-0//0//0//0//]:0.0181)[N39-0.00072//0.00072//0//0//]:0.108,((EROMANESCA44of03-[0.00018//0.00018//0.11354//0//]:0.0177,EROCARVIF5of03-[0.00018//0.00018//0.0019//0.00266//]:0.0177)[N43-0.00016//0.00016//0.11274//0//]:0.0179,ERODAUCOD185of03-[0.00016//0.00016//0.00751//0.00469//]:0.0356)[N42-0.00184//0.00184//0.7737//0//]:0.126)[N37-0.00039//0.00042//0.00002//0//]:0.09,(((EROSEBACE85of03-[0//0//0//0//]:0.036,EROTOUCHY26of03-[0//0//0//0//]:0.036,EROTORDYL12of03-[0//0//0//0//]:0.036)[N46-0//0//0//0//]:0.0179,EMOURET184of03-[0.00022//0.00022//0//0//]:0.0539)[N45-0//0//0//0//]:0.0179,EROMOSCHAT92_107of03-[0.00023//0.00023//0//0//]:0.0718)[N44-0.0022//0.00222//0.00002//0//]:0.18)[N36-0.01166//0.01132//0.00062//0//]:0.36)[N20-0.00054//0.00011//0.0002//0//]:0.0343)[N18-0.00456//0.00011//0.00071//0.00008//]:0.0358)[N16-0.37949//0.00714//0.02536//0.00083//]:0.29)[N2-0.00752//0.0015//0.00287//0.00003//]:0.0163):-1;
