# Supplementary material for: Karyotypic Changes through Dysploidy Persist Longer over Evolutionary Time than Polyploid Changes
Source: PLoS One. 2014 Jan 9;9(1):e85266. doi: 10.1371/journal.pone.0085266 (PMC3887030; doi:10.1371/journal.pone.0085266)
Supplement: Material S1 — Zip file with graphs of phylogenetic trees with haploid chromosome numbers in the tips and phylogentic trees in parenthetical format from chromEvol analyses with inferred mutation events. (ZIP) [file pone.0085266.s003.zip › Supplementary Material 1/Hedera.tree]

(((ALG1-[0//0//0//0//]:0.0421005,ALG2-[0//0//0//0//]:0.0421005,MAR3-[0//0//0//0//]:0.0421005)[N3-0//0//0//0.00001//]:0.253,(AZO1-[0//0//0//0//]:0.168,(AZO2-[0//0//0//0//]:0.0421,MAR1-[0//0//0//0//]:0.0421,MAR2-[0//0//0//0//]:0.0421)[N5-0//0//0//0//]:0.126,HEL1-[0//0//0//0//]:0.168,(HEL2-[0//0//0//0//]:0.0421,HEL5-[0//0//0//0//]:0.0421,RHO1-[0//0//0//0//]:0.0421)[N6-0//0//0//0//]:0.126,HEL3-[0//0//0//0//]:0.168)[N4-0//0//0//0.00001//]:0.126,CAN1-[0//0//0//0.00001//]:0.295,(NEP1-[0//0//0//0//]:0.0211,NEP2-[0//0//0//0//]:0.0211)[N7-0//0//0//0.00001//]:0.274)[N2-0//0//0.0007//0.00282//]:0.232,(((COL1-[0//0//0.00873//0//]:0.021,COL2-[0//0//0.00873//0//]:0.021)[N10-0//0//0.99127//0//]:0.0421,CYP1-[0//0//0.00001//1//]:0.0632,PAS1-[0//0//0.00001//1//]:0.0632)[N9-0//0//0.03189//0.00009//]:0.147,(IBE1-[0//0//0//1//]:0.126,MAD1-[0//0//0//1//]:0.126,MAD2-[0//0//0//1//]:0.126,HIB1-[0//0//0//0//]:0.126,HIB2-[0//0//0//0//]:0.126,HIB3-[0//0//0//0//]:0.126,HIB4-[0//0//0//0//]:0.126)[N11-0//0//0.0319//0.00009//]:0.0842)[N8-0//0//0.9688//0.00274//]:0.316):-1;
