# Supplementary material for: Karyotypic Changes through Dysploidy Persist Longer over Evolutionary Time than Polyploid Changes
Source: PLoS One. 2014 Jan 9;9(1):e85266. doi: 10.1371/journal.pone.0085266 (PMC3887030; doi:10.1371/journal.pone.0085266)
Supplement: Material S1 — Zip file with graphs of phylogenetic trees with haploid chromosome numbers in the tips and phylogentic trees in parenthetical format from chromEvol analyses with inferred mutation events. (ZIP) [file pone.0085266.s003.zip › Supplementary Material 1/Helianthus.tree]

(((H.heterophyllus35.21-[0//0//0//0//]:0.00266828,H.heterophyllusAF123556-[0//0//0//0//]:0.00266828)[N3-0//0//0//0//]:0.00543,(H.radula83.8-[0//0//0//0//]:0.00269,H.radula257.4-[0//0//0//0//]:0.00269)[N4-0//0//0//0//]:0.0054)[N2-0//0//0//0.00163//]:0.275,(((H.carnosus48.17-[0//0//0//0//]:0.00266,H.carnosus89.38-[0//0//0//0//]:0.00266)[N7-0//0//0//0//]:0.00533,(H.agrestis90.45-[0//0//0//0//]:0.00269,H.agrestis20a.12-[0//0//0//0//]:0.00269)[N8-0//0//0//0//]:0.0053)[N6-0//0//0//0//]:0.00266,H.porteri.1-[0//0//0//0//]:0.0107)[N5-0//0//0//0.00163//]:0.273,((((((H.eggertii57.6-[0//0//0.00004//1//]:0.0187,((H.laevigatus235.1-[0//0//0//0.00181//]:0.00267,H.californicus65.23-[0//0//0//0.16772//]:0.00267)[N16-0//0//0//0.83227//]:0.0134,(H.hirsutus.17-[0//0//0//0//]:0.00267,H.hirsutus207.10-[0//0//0//0//]:0.00267)[N17-0//0//0//0//]:0.0134,((H.schweinitzii264.8-[0//0//0//0//]:0.00267,H.eggertii210.15-[0//0//0//0.99999//]:0.00267)[N19-0//0//0//0//]:0.00267,H.eggertii57.10-[0//0//0//0.99999//]:0.00535)[N18-0//0//0//0//]:0.0107)[N15-0//0//0.00003//0//]:0.00268)[N14-0//0//0.00103//0//]:0.00267,H.eggertii210.14-[0//0//0.00107//0.99999//]:0.0214)[N13-0//0//0.04717//0//]:0.00535,(H.schweinitzii264.4-[0//0//0.00005//0//]:0.00267,H.laevigatus235.5-[0//0//0.00005//0.01081//]:0.00267)[N20-0//0//0.04818//0//]:0.0241)[N12-0//0//0.95175//0//]:0.0107,((H.floridanus88.54-[0//0//0//0//]:0.00267,H.simulans45.3-[0//0//0//0//]:0.00267)[N22-0//0//0//0//]:0.00535,(H.simulans45.8-[0//0//0//0//]:0.00267,H.angustifolius50.63-[0//0//0//0//]:0.00267)[N23-0//0//0//0//]:0.00535)[N21-0//0//0//0//]:0.0294)[N11-0//0//0//0.00004//]:0.0776,((H.anomalus1244.5-[0//0//0//0//]:0.00267,H.anomalus1260.7-[0//0//0//0//]:0.00267)[N25-0//0//0//0//]:0.0722,(((H.niveus.tep.2-[0//0//0//0//]:0.0134,(H.paradoxis448.4-[0//0//0//0//]:0.0107,((H.deserticola4255.7-[0//0//0//0//]:0.00267,H.deserticola.3-[0//0//0//0//]:0.00267)[N31-0//0//0//0//]:0.00535,(H.petiolaris63.1-[0//0//0//0//]:0.00267,H.petioaris.petiolaris.11-[0//0//0//0//]:0.00267)[N32-0//0//0//0//]:0.00535)[N30-0//0//0//0//]:0.00267)[N29-0//0//0//0//]:0.00267)[N28-0//0//0//0//]:0.0187,((H.debilus.cuc99.7-[0//0//0//0//]:0.00535,(H.debilis_silvestris5.13-[0//0//0//0//]:0.00267,H.debilus.cuc99.5-[0//0//0//0//]:0.00267)[N35-0//0//0//0//]:0.00268)[N34-0//0//0//0//]:0.0107,(H.praecox_hirtusAF123557-[0//0//0//0//]:0.00268,H.praecox.run.6-[0//0//0//0//]:0.00268)[N36-0//0//0//0//]:0.0134,(H.debilis.vestitus93.7-[0//0//0//0//]:0.00267,H.debilis_tardiflorus.19-[0//0//0//0//]:0.00267)[N37-0//0//0//0//]:0.0134)[N33-0//0//0//0//]:0.016)[N27-0//0//0//0//]:0.0294,(H.paradoxis448.1-[0//0//0//0//]:0.0267,(((H.annuus.1-[0//0//0//0//]:0.00802,H.paradoxis448.10-[0//0//0//0//]:0.00802,(H.paradoxis442.8-[0//0//0//0//]:0.00268,H.argophyllus.14-[0//0//0//0//]:0.00268)[N42-0//0//0//0//]:0.00534)[N41-0//0//0//0//]:0.0134,((H.bolanderi60.7-[0//0//0//0//]:0.00802,H.argophyllus33.9-[0//0//0//0//]:0.00802,(H.argophyllusAF123554-[0//0//0//0//]:0.00268,H.argophyllus.16-[0//0//0//0//]:0.00268)[N45-0//0//0//0//]:0.00534)[N44-0//0//0//0//]:0.00268,H.argophyllus33.4-[0//0//0//0//]:0.0107)[N43-0//0//0//0//]:0.0107)[N40-0//0//0//0//]:0.00267,H.paradoxis442.3-[0//0//0//0//]:0.0241)[N39-0//0//0//0//]:0.00268)[N38-0//0//0//0//]:0.0348)[N26-0//0//0//0//]:0.0134,((H.cusikii61.6-[0//0//0//0//]:0.00266,H.gracilentus58.3-[0//0//0//0//]:0.00266)[N47-0//0//0//0//]:0.00267,H.pumilus64.4-[0//0//0//0//]:0.00533)[N46-0//0//0//0//]:0.0695)[N24-0//0//0//0.00004//]:0.0401)[N10-0//0//0//0.00096//]:0.144,((((H.atrorubens40.2-[0//0//0//0//]:0.0134,(H.mollis38.6-[0//0//0//0//]:0.0107,((H.occidentalis213.9-[0//0//0//0//]:0.00267,H.occidentalis.plan100.6-[0//0//0//0//]:0.00267)[N54-0//0//0//0//]:0.00535,(H.silphoides122.16b-[0//0//0//0//]:0.00267,H.atrorubens149.9-[0//0//0//0//]:0.00267)[N55-0//0//0//0//]:0.00535)[N53-0//0//0//0//]:0.00267)[N52-0//0//0//0//]:0.00267)[N51-0//0//0//0//]:0.00268,H.longifolious254.21-[0//0//0//0//]:0.016)[N50-0//0//0//0.00001//]:0.107,((((H.divaricatus69.5-[0//0//0//0//]:0.00267,H.divaricatus71.5-[0//0//0//0//]:0.00267)[N59-0//0//0//0//]:0.0535,(((H.tuberosus2.4-[0//0//1//1//]:0.0214,(H.giganteus204.2-[0//0//0//0//]:0.0107,H.giganteus204.13-[0//0//0//0//]:0.0107,(H.resinosus30.5-[0//0//1//1//]:0.00535,H.giganteus204.18-[0//0//0//0//]:0.00535,H.grosseserratus101.4-[0//0//0//0//]:0.00535)[N64-0//0//0//0//]:0.00534)[N63-0//0//0//0//]:0.0107,H.pauciflorus54.1-[0//0//1//0//]:0.0214,(H.tuberosus2.23-[0//0//0//0//]:0.00267,H.verticilliatus97.1-[0//0//0//0//]:0.00267)[N65-0//0//0//0//]:0.0187)[N62-0//0//0//0//]:0.016,(((H.grosseserratus101.11-[0//0//0//0//]:0.00535,(H.nuttallii.parishii.18-[0//0//0//0//]:0.00267,H.nuttallii46.15-[0//0//0//0//]:0.00267)[N69-0//0//0//0//]:0.00268)[N68-0//0//0//0//]:0.00535,(H.giganteus204.3-[0//0//0//0//]:0.00267,H.grosseserratus98.26-[0//0//0//0//]:0.00267)[N70-0//0//0//0//]:0.00802)[N67-0//0//0//0//]:0.00267,H.nuttallii46.6-[0//0//0//0//]:0.0134)[N66-0//0//0//0//]:0.0241)[N61-0//0//0//0//]:0.00267,H.verticilliatus97.9-[0//0//0//0//]:0.0401)[N60-0//0//0//0//]:0.016,(H.divaricatus253.29-[0//0//0//0//]:0.00802,(H.maximilliani2219.3-[0//0//0//0//]:0.00267,H.maximilliani78.4-[0//0//0//0//]:0.00267)[N72-0//0//0//0//]:0.00534,H.microcephalus37.1-[0//0//0//0//]:0.00802)[N71-0//0//0//0//]:0.0481)[N58-0//0//0//0//]:0.00534,(H.salicifolious.18-[0//0//0//0//]:0.00267,H.salicifolious97.5-[0//0//0//0//]:0.00267)[N73-0//0//0//0//]:0.0588)[N57-0//0//0//0//]:0.0428,(H.pauciflorus54.7-[0//0//1//0//]:0.0401,(((H.resinosus30.21-[0//0//0//0.99891//]:0.00267,H.pauciflorus54.10-[0//0//0.00108//0//]:0.00267)[N77-0//0//0.99891//0//]:0.0134,H.giganteusAF123555-[0//0//0//0//]:0.016,(H.decapetalus240.20-[0//0//0.03184//0//]:0.00802,H.microcephalus37.6-[0//0//0//0//]:0.00802,(H.microcephalus18.9-[0//0//0//0//]:0.00267,H.glaucophyllus42.10-[0//0//0//0//]:0.00267)[N79-0//0//0//0//]:0.00534)[N78-0//0//0//0//]:0.00803)[N76-0//0//0//0//]:0.0214,((H.decapetalus44.64-[0//0//0.00156//0//]:0.00267,H.tuberosus2.6-[0//0//0//0.85588//]:0.00267)[N81-0//0//0.85588//0//]:0.00802,(H.divaricatus69.4-[0//0//0//0//]:0.00267,H.decapetalus240.17-[0//0//0.01084//0//]:0.00267)[N82-0//0//0//0//]:0.00802,H.glaucophyllus138a.13-[0//0//0//0//]:0.0107)[N80-0//0//0//0//]:0.0267,(H.stromosus41.58-[0//0//0//0.96262//]:0.00267,H.decapetalus44.51-[0//0//0.0004//0//]:0.00267)[N83-0//0//0.96262//0//]:0.0348,H.stromosus41.60-[0//0//1//1//]:0.0374)[N75-0//0//0//0//]:0.00268)[N74-0//0//0//0//]:0.0642)[N56-0//0//0//0//]:0.0187)[N49-0//0//0//0.00003//]:0.0187,(H.arizonensis383.30-[0//0//0//0//]:0.016,((H.arizonensis80.9-[0//0//0//0//]:0.00267,H.arizonensis383.14-[0//0//0//0//]:0.00267)[N86-0//0//0//0//]:0.00267,H.ciliaris61.1-[0//0//0.99999//0.01084//]:0.00534)[N85-0//0//0//0//]:0.0107,((H.laciniatus75.24-[0//0//0//0//]:0.00267,H.laciniatus59.4-[0//0//0//0//]:0.00267)[N88-0//0//0//0//]:0.00268,H.ciliaris280.11-[0//0//0.99999//0.01085//]:0.00535)[N87-0//0//0//0//]:0.0107)[N84-0//0//0//0.00005//]:0.126)[N48-0//0//0//0.00095//]:0.118)[N9-0//0//0//0.00063//]:0.0241):-1;
