# Supplementary material for: Karyotypic Changes through Dysploidy Persist Longer over Evolutionary Time than Polyploid Changes
Source: PLoS One. 2014 Jan 9;9(1):e85266. doi: 10.1371/journal.pone.0085266 (PMC3887030; doi:10.1371/journal.pone.0085266)
Supplement: Material S1 — Zip file with graphs of phylogenetic trees with haploid chromosome numbers in the tips and phylogentic trees in parenthetical format from chromEvol analyses with inferred mutation events. (ZIP) [file pone.0085266.s003.zip › Supplementary Material 1/Orchidinae.tree]

(((((H.tridactylites-[0.20219//0.09869//0//0.00072//]:0.237783,G.diphylla-[0.04457//3.93592//0//0//]:0.237783)[N5-0.0203//0.14048//0//0//]:0.0887,(P.sagarkii-[0.12547//0.12343//0//0//]:0.248,H.monorchis-[0.05081//1.04876//0//0//]:0.248)[N6-0.02951//0.04311//0//0//]:0.0781)[N4-0.01811//0.01642//0//0//]:0.0576,(Cynorkis_sp-[0.00043//6.98934//0//0//]:0.347,((((((D.aristata-[0.36937//0.01307//0//0//]:0.0794,(D.incarnata_pulchella-[0.00768//0.47888//0//0//]:0.0707,D.viridis-[0.00768//0.47888//0//0//]:0.0707)[N14-0.00026//0.17277//0//0//]:0.00877)[N13-0.02375//0.01985//0//0//]:0.0323,((D.sambucina-[0.00766//0.02721//0//0//]:0.066,((D.saccifera-[0.00276//0.00324//0//0//]:0.0415,(D.maculata-[0.00129//0.00151//0.00694//0//]:0.0305,D.foliosa-[0.0013//0.00152//0//0//]:0.0305)[N19-0.00019//0.00045//0//0//]:0.0109)[N18-0.00016//0.00153//0//0//]:0.0106,(D.praetermissa-[0.00154//0.00174//0.00733//0//]:0.0322,(D.elata-[0//0.00004//0.99999//0//]:0.0225,D.fuchsii-[0.00079//0.00083//0//0.00512//]:0.0225)[N21-0.00013//0.00029//0//0//]:0.00975)[N20-0.00062//0.00226//0//0//]:0.0198)[N17-0.00028//0.01799//0//0//]:0.0139)[N16-0.00093//0.07593//0//0//]:0.0189,(D.iberica-[0.00738//0.05419//0//0//]:0.0642,D.romana-[0.00738//0.05419//0//0//]:0.0642)[N22-0.00136//0.0491//0//0//]:0.0207)[N15-0.00351//0.54875//0//0//]:0.0268)[N12-0.00643//0.19352//0//0//]:0.0488,(G.conopsea-[0.00294//0.02406//0//0//]:0.0429,(G.nigra-[0.00195//0.00996//0//0//]:0.0337,G.borealis-[0.00195//0.00996//0//0//]:0.0337)[N24-0.0002//0.01332//0//0//]:0.00915)[N23-0.0183//0.82407//0//0//]:0.118)[N11-0.00192//0.17164//0//0//]:0.0249,((((G.cyclochila-[0.00434//0.006//0//0//]:0.0497,G.spectabilis-[0.00434//0.006//0//0//]:0.0497)[N28-0.02566//0.01298//0//0//]:0.0841,N.camtschatica-[0.01733//2.18416//0//0//]:0.134)[N27-0.00168//0.01352//0//0//]:0.0241,(((P.chlorantha-[0.00048//0.00091//0//0//]:0.0219,P.bifolia-[0.00048//0.00091//0//0//]:0.0219)[N31-0.01365//0.01675//0//0//]:0.0875,P.hyperborea-[0.01804//0.02158//0.02427//0//]:0.109)[N30-0.00302//0.00195//0//0//]:0.0249,P.grandiflora-[0.02752//0.02999//0//0//]:0.134)[N29-0.0027//0.00106//0//0//]:0.0236)[N26-0.00071//0.00078//0//0//]:0.0116,P.straminea-[0.04241//0.04329//0//0//]:0.17)[N25-0.00482//0.00055//0//0//]:0.0158)[N10-0.01615//0.01713//0//0//]:0.0859,((Ch.alpina-[0.00507//2.14187//0//0//]:0.0634,T.globosa-[0.01286//0.17624//0.00403//0.99488//]:0.0634)[N33-0.04812//1.04227//0//0//]:0.2,(((((((O.araneola-[0.00176//0.00259//0//0//]:0.0288,O.scolopax_heldreichii-[0.00176//0.00259//0//0//]:0.0288)[N40-0.00008//0.00206//0//0//]:0.0109,O.apifera-[0.00335//0.00616//0//0//]:0.0397)[N39-0.00138//0.02627//0//0//]:0.0267,O.insectifera-[0.00751//0.0352//0//0//]:0.0664)[N38-0.00044//0.04304//0//0//]:0.0147,((O.bombyliflora-[0.00532//0.07248//0//0//]:0.0562,(O.regis_ferdinandii-[0.00035//0.20774//0//0//]:0.0193,O.speculum-[0.79265//0.00005//0//0//]:0.0193)[N43-0.1437//0.00347//0//0//]:0.0369)[N42-0.01121//0.00097//0//0//]:0.0107,(O.tenthredinifera-[0.00624//0.03829//0//0.01322//]:0.059,(O.lutea-[0.00128//0.00457//0//0//]:0.0268,O.fusca-[0.00127//0.00457//0.00609//0//]:0.0268)[N45-0.00216//0.03091//0//0//]:0.0322)[N44-0.00014//0.02501//0//0//]:0.0079)[N41-0.00143//0.0148//0//0//]:0.0143)[N37-0.01893//1.27536//0//0//]:0.142,(((((S.vomeracea-[0//0//0//0//]:0.00853,S.parviflora-[0//0//0//0//]:0.00853)[N50-0//0//0//0//]:0.00306,S.lingua-[0//0//0.99999//0//]:0.0116)[N49-0//0.0006//0//0//]:0.009,((S.neglecta-[0//0.00001//0//0//]:0.0111,S.orientalis-[0//0.00001//0//0//]:0.0111)[N52-0//0.00008//0//0//]:0.00609,S.cordigera-[0.00021//0.0003//0//0//]:0.0172)[N51-0//0.00052//0//0//]:0.00339)[N48-0.03626//0.57676//0//0//]:0.163,((((A.fragrans-[0.01588//0.09113//0//0//]:0.0951,A.collina-[0.01588//0.09113//0//0//]:0.0951)[N56-0.00141//0.02926//0//0//]:0.0168,A.pyramidalis-[0.02057//0.12367//0//0//]:0.112)[N55-0.0005//0.0229//0//0//]:0.00711,(A.papilionacea-[0.01766//0.34215//0//0//]:0.103,A.morio-[0.04597//0.26007//0//0//]:0.103)[N57-0.00335//0.03441//0//0//]:0.0163)[N54-0.00413//0.20883//0//0//]:0.0421,(A.laxiflora-[0.01191//0.10758//0//0//]:0.0811,A.palustris-[0.01154//0.10805//0//0//]:0.0811)[N58-0.01335//0.24705//0//0//]:0.0799)[N53-0.00137//0.21228//0//0//]:0.0221)[N47-0.00122//0.35714//0//0//]:0.0251,(H.robertianum-[0.01557//0.22176//0//0//]:0.0958,(H.hircinum-[0.00115//0.009//0//0//]:0.0238,H.adriaticum-[0.00115//0.009//0//0//]:0.0238)[N60-0.00965//0.20799//0//0//]:0.072)[N59-0.01813//0.70898//0//0//]:0.112)[N46-0.00038//0.43007//0//0//]:0.0149)[N36-0.00139//1.57771//0//0//]:0.0215,((N.tridentata-[0.00304//0.00343//0.00989//0//]:0.0437,(N.ustulata-[0.00131//0.00156//0//0//]:0.0299,N.lactea-[0.00131//0.00156//0//0//]:0.0299)[N63-0.00058//0.00072//0//0//]:0.0138)[N62-0.08151//0.01172//0//0//]:0.0682,N.maculata-[0.01632//0.94692//0//0//]:0.112)[N61-0.08081//0.0536//0//0//]:0.133)[N35-0.00051//0.07948//0//0//]:0.012,((((O.militaris-[0.00169//0.00234//0//0//]:0.0307,O.simia-[0.00169//0.00234//0//0//]:0.0307)[N67-0.00418//0.0068//0//0//]:0.0477,O.anthropophora-[0.00919//0.01247//0//0//]:0.0785)[N66-0.00779//0.00973//0//0//]:0.0607,O.italica-[0.0297//0.03492//0//0//]:0.139)[N65-0.00187//0.00141//0//0//]:0.0172,((O.quadripunctata-[0.00104//0.00117//0//0//]:0.025,(O.anatolica-[0.00045//0.00051//0//0//]:0.0207,O.brancifortii-[0.00045//0.00051//0//0//]:0.0207)[N70-0.00012//0.00019//0//0//]:0.00434)[N69-0.0083//0.01178//0//0//]:0.0724,(O.mascula-[0.0023//0.00345//0//0//]:0.0396,O.provincialis-[0.0023//0.00345//0//0//]:0.0396)[N71-0.006//0.00847//0//0//]:0.0578)[N68-0.00764//0.00879//0//0//]:0.059)[N64-0.03875//0.01634//0//0//]:0.1)[N34-0.00108//0.00193//0//0//]:0.00712)[N32-0.00015//0.01454//0//0//]:0.00757)[N9-0.00207//0.0076//0//0//]:0.0257,A.gracile-[0.14127//0.14447//0//0.00001//]:0.297)[N8-0.02149//0.0073//0//0//]:0.0503)[N7-0.00349//0.02442//0//0//]:0.0367)[N3-0.0011//0.00233//0//0//]:0.0103,(D.tripetaloides-[0.03612//2.91897//0//0//]:0.3,S.nepalense-[0.23958//1.07136//1.00163//0.04301//]:0.3)[N72-0.02054//0.14877//0//0//]:0.0946)[N2-0.0013//0.0047//0//0//]:0.0151,S.longifolia-[0.06631//3.08079//0//0//]:0.409):-1;
