# Supplementary material for: Karyotypic Changes through Dysploidy Persist Longer over Evolutionary Time than Polyploid Changes
Source: PLoS One. 2014 Jan 9;9(1):e85266. doi: 10.1371/journal.pone.0085266 (PMC3887030; doi:10.1371/journal.pone.0085266)
Supplement: Material S1 — Zip file with graphs of phylogenetic trees with haploid chromosome numbers in the tips and phylogentic trees in parenthetical format from chromEvol analyses with inferred mutation events. (ZIP) [file pone.0085266.s003.zip › Supplementary Material 1/Ovales.tree]

((argyrantha-[9.52204//10.1533//0//0//]:0.0600901,(preslii-[4.38911//5.35961//0//0//]:0.0300062,phaeocephala-[5.49506//4.46557//0//0//]:0.0300062)[N3-5.12654//4.78766//0//0//]:0.0301)[N2-233.18319//224.12874//0.01784//0//]:1.5,((bohemica-[9.87439//9.62677//0//0//]:0.0601,(foenea-[5.57164//4.21731//0//0//]:0.03,praticola-[3.93182//5.57748//0//0//]:0.03)[N6-4.79472//4.90156//0//0//]:0.0301)[N5-218.89781//211.48102//0.00007//0//]:1.41,((((ebenea-[10.57238//9.42618//0//0//]:0.0601,(haydeniana-[5.02702//4.73469//0//0//]:0.03,microptera-[4.49243//5.20009//0//0//]:0.03)[N11-4.8635//5.00969//0//0//]:0.0301)[N10-5.29148//4.6056//0//0//]:0.0301,peucophila-[12.75602//15.92301//0//0//]:0.0902)[N9-9.70904//10.06887//0//0//]:0.0602,(integra-[4.66548//5.1887//0//0//]:0.03,subfusca-[5.23504//4.75827//0//0//]:0.03)[N12-20.52464//19.52825//0//0//]:0.12)[N8-193.08114//185.57248//0//0//]:1.23,((macloviana-[6.12067//4.09478//0//0//]:0.03,pachystachya-[3.9191//5.89272//0//0//]:0.03)[N14-185.31642//178.13983//0//0//]:1.17,(adusta-[177.62591//172.45165//0//0//]:1.14,(((((cumulata-[18.50323//22.02601//0//0//]:0.15,((hyalina-[6.5364//2.8702//0//0//]:0.03,brevior-[2.66381//5.99681//0//0//]:0.03)[N22-12.83555//12.75076//0//0//]:0.0902,(reniformis-[12.06297//7.09001//0//0//]:0.0601,(molestiformis-[5.66781//3.27051//0//0//]:0.03,shinnersii-[2.58763//6.18973//0//0//]:0.03)[N24-3.66099//5.08497//0//0//]:0.0301)[N23-9.6225//7.84475//0//0//]:0.0602)[N21-4.60837//3.88262//0//0//]:0.0301)[N20-77.00785//77.72461//0//0//]:0.541,((opaca-[21.11925//21.42512//0//0//]:0.15,(crawfordii-[17.47124//16.91167//0//0//]:0.12,(bebbii-[13.06046//12.66518//0//0//]:0.0902,(cristatella-[9.27794//8.07447//0//0//]:0.0601,(projecta-[3.40565//4.94408//0//0//]:0.03,tribuloidesVtribuloides-[5.03461//3.57303//0//0//]:0.03)[N30-4.11894//4.37703//0//0//]:0.0301)[N29-4.37013//4.17833//0//0//]:0.0301)[N28-4.35553//4.19126//0//0//]:0.0301)[N27-4.34195//4.20741//0//0//]:0.0301)[N26-51.74895//51.79865//0//0//]:0.361,(((buffaloriver-[3.78108//5.13251//0//0//]:0.03,teneraVechinodes-[5.46109//3.81253//0//0//]:0.03)[N33-36.96343//34.53349//0//0//]:0.241,((missouriensis-[12.90083//18.50559//0//0//]:0.12,((teneraVtenera-[1.99546//7.20195//0//0//]:0.03,tincta-[8.11529//2.42706//0//0//]:0.03)[N37-8.1876//8.47463//0//0//]:0.0602,(festucacea-[4.19891//4.49103//0//0//]:0.03,oronensis-[5.3571//3.64922//0//0//]:0.03)[N38-10.09456//7.37616//0//0//]:0.0602)[N36-4.65312//3.68485//0//0//]:0.0301)[N35-11.63311//13.7696//0//0//]:0.0902,(muskingumensis-[10.7678//8.44328//0//0//]:0.0601,(bicknellii-[4.97935//4.22005//0//0//]:0.03,merrittfernaldii-[3.8601//5.10081//0//0//]:0.03)[N40-4.41049//4.84524//0//0//]:0.0301)[N39-24.61215//20.67878//0//0//]:0.15)[N34-8.57824//8.75711//0//0//]:0.0602)[N32-8.75917//8.59609//0//0//]:0.0602,(molesta-[4.01811//4.4571//0//0//]:0.03,normalis-[4.59675//4.03575//0//0//]:0.03)[N41-44.10812//43.42792//0//0//]:0.301)[N31-26.12882//25.72476//0//0//]:0.18)[N25-25.83911//25.71848//0//0//]:0.18)[N19-8.52705//8.62793//0//0//]:0.0602,(ovalis3098-[4.16377//4.15657//0//0//]:0.03,feta-[4.16377//4.15657//0//0//]:0.03)[N42-104.11728//104.47515//0//0//]:0.722)[N18-43.04738//43.40849//0//0//]:0.301,(((longii-[2.90003//5.37398//0//0//]:0.03,vexans-[5.64562//3.11973//0//0//]:0.03)[N45-20.7382//21.78916//0//0//]:0.15,(alata-[19.46311//16.58031//0//0//]:0.12,((scopariaVscoparia-[3.57826//4.66955//0//0//]:0.03,scopariaVtessellata-[4.63048//3.72177//0//0//]:0.03)[N48-8.16467//8.90954//0//0//]:0.0602,(albolutescens-[3.5954//4.9119//0//0//]:0.03,suberecta-[5.25787//3.57437//0//0//]:0.03)[N49-8.89486//8.41453//0//0//]:0.0602)[N47-4.17976//4.46066//0//0//]:0.0301)[N46-8.95316//8.3611//0//0//]:0.0602)[N44-12.87259//13.02293//0//0//]:0.0902,(ozarkana-[6.44486//10.27819//0//0//]:0.0601,(hormathodes-[5.00557//3.95074//0//0//]:0.03,straminea-[5.00557//3.95074//0//0//]:0.03)[N51-5.56457//3.45353//0//0//]:0.0301)[N50-30.4409//30.28307//0//0//]:0.211)[N43-114.23249//114.28463//0//0//]:0.782)[N17-8.64504//8.65098//0//0//]:0.0602,(xerantica-[4.2051//4.21597//0//0//]:0.03,athrostachya-[4.2051//4.21597//0//0//]:0.03)[N52-160.09476//159.85144//0//0//]:1.08)[N16-4.31781//4.32754//0//0//]:0.0301)[N15-8.67322//8.60339//0//0//]:0.0602)[N13-26.05007//25.25257//0//0//]:0.18)[N7-12.89813//12.21214//0.00007//0//]:0.0902)[N4-12.6445//11.85704//0.01782//0//]:0.0903):-1;
