# Supplementary material for: Karyotypic Changes through Dysploidy Persist Longer over Evolutionary Time than Polyploid Changes
Source: PLoS One. 2014 Jan 9;9(1):e85266. doi: 10.1371/journal.pone.0085266 (PMC3887030; doi:10.1371/journal.pone.0085266)
Supplement: Material S1 — Zip file with graphs of phylogenetic trees with haploid chromosome numbers in the tips and phylogentic trees in parenthetical format from chromEvol analyses with inferred mutation events. (ZIP) [file pone.0085266.s003.zip › Supplementary Material 1/Passiflora.tree]

(adenia-[0//0//1//0//]:0.207922,(((cirrhiflora-[0//0//0.01133//0//]:0.0403555,(tetrastylis02-[0//0//0.00004//0//]:0.0116294,deidamioides-[0//0//0.00004//0//]:0.0116294)[N5-0//0//0.01129//0//]:0.0287)[N4-0//0//0.98866//0//]:0.0774,(microstipula100a-[0//0//0//1//]:0.101,(guatemalensis-[0//0//0.99999//0//]:0.0804,(multiflora-[0//0//0//0//]:0.0563,((((perfoliata-[0//0//0//0//]:0.00159,murucuja-[0//0//0//0//]:0.00159)[N12-0//0//0//0//]:0.00158,(affinis-[0//0//0//0//]:0.00164,oblongata-[0//0//0//0//]:0.00164)[N13-0//0//0//0//]:0.00154)[N11-0//0//0//0//]:0.0246,(biflora-[0//0//0//0//]:0.0193,(vespertillo-[0//0//0//0//]:0.00694,candollei-[0//0//0//0//]:0.00694)[N15-0//0//0//0//]:0.0124)[N14-0//0//0//0//]:0.00847)[N10-0//0//0//0//]:0.0276,(holosericea-[0.99999//0//0//0//]:0.0499,(auriculata-[0//0//0//0//]:0.0422,(aurantia-[0//0//0//0//]:0.0249,herbertiana-[0//0//0//0//]:0.0249)[N18-0//0//0//0//]:0.0173)[N17-0//0//0//0//]:0.00774)[N16-0//0//0//0//]:0.00548)[N9-0//0//0//0//]:0.00094)[N8-0//0//0//0//]:0.024)[N7-0//0//0//0//]:0.0207)[N6-0//0//0//0//]:0.0167)[N3-0//0//0//0//]:0.0124,(candida-[0//0//0.00854//0//]:0.0434,(pittieri-[0//0//0.00013//0//]:0.0213,kawensis-[0//0//0.00013//0//]:0.0213)[N20-0//0//0.00841//0//]:0.0222)[N19-0//0//0.99145//0//]:0.0867)[N2-0//0//0//0//]:0.0778,((campanulata-[0//0//0//0.00647//]:0.154,(villosa-[0//0//0//0.00001//]:0.0307,(miersii-[0//0//0//0//]:0.0165,(menispermifolia-[0//0//0//0//]:0.011,garkei-[0//0//0//0//]:0.011)[N25-0//0//0//0//]:0.00554)[N24-0//0//0//0.00001//]:0.0142)[N23-0//0//0//0.00645//]:0.124)[N22-0//0//0//0.01011//]:0.0228,(coccinea-[0//0//0//0.00368//]:0.163,((palmeri-[0//0//0//0//]:0.107,ciliata-[0//0//0//0//]:0.107)[N28-0//0//0//0.00001//]:0.0236,(((speciosa-[0//0//0//0//]:0.0195,vitifolia-[0//0//0//0//]:0.0195)[N31-0//0//0//0//]:0.0804,((manicata-[0//0//0//0//]:0.0767,cumbalensis-[0//0//0//0//]:0.0767)[N33-0//0//0//0//]:0.0133,(parritae-[0//0//0//0//]:0.0258,(ampullaceae-[0//0//0//0//]:0.021,(andina-[0//0//0//0//]:0.015,antioquiensis-[0//0//0//0//]:0.015)[N36-0//0//0//0//]:0.00605)[N35-0//0//0//0//]:0.00479)[N34-0//0//0//0//]:0.0642)[N32-0//0//0//0//]:0.00996)[N30-0//0//0//0//]:0.0236,(laurifolia-[0//0//0//0//]:0.114,(acuminata-[0//0//0//0//]:0.113,(((crenata-[0//0//0//0//]:0.0764,(serratodigitata-[0//0//0//0//]:0.0377,(platyloba-[0//0//0//0//]:0.0319,(ligularis-[0//0//0//0//]:0.0179,magnifica-[0//0//0//0//]:0.0179)[N44-0//0//0//0//]:0.0141)[N43-0//0//0//0//]:0.00577)[N42-0//0//0//0//]:0.0387)[N41-0//0//0//0//]:0.00981,(glandulosa-[0//0//0//0//]:0.0534,actinia-[0//0//0//0//]:0.0534)[N45-0//0//0//0//]:0.0328)[N40-0//0//0//0//]:0.0205,(edulisinter-[0//0//0//0//]:0.0971,(((seemannii-[0//0//0//0//]:0.0459,maliformis-[0//0//0//0//]:0.0459)[N49-0//0//0//0//]:0.037,((trifoliata-[0//0//0//0//]:0.0558,(trisecta-[0//0//0//0//]:0.0446,(nitida-[0//0//0//0//]:0.0183,(microstipula100-[0//0//0//0//]:0.000644,microstipula-[0//0//0//0//]:0.000644)[N54-0//0//0//0//]:0.0176)[N53-0//0//0//0//]:0.0263)[N52-0//0//0//0//]:0.0112)[N51-0//0//0//0//]:0.0242,(racemosa-[0//0//0//0//]:0.0648,reflexiflora-[0//0//0//0//]:0.0648)[N55-0//0//0//0//]:0.0152)[N50-0//0//0//0//]:0.00283)[N48-0//0//0//0//]:0.00373,(alata-[0//0//0//0//]:0.0666,trialata-[0//0//0//0//]:0.0666)[N56-0//0//0//0//]:0.0201)[N47-0//0//0//0//]:0.0105)[N46-0//0//0//0//]:0.00949)[N39-0//0//0//0//]:0.00625)[N38-0//0//0//0//]:0.000872)[N37-0//0//0//0//]:0.00981)[N29-0//0//0//0.00001//]:0.00667)[N27-0//0//0//0.00366//]:0.0326)[N26-0//0//0//0.01289//]:0.0142)[N21-0//0//0//0.98341//]:0.0309):-1;
