# Supplementary material for: Karyotypic Changes through Dysploidy Persist Longer over Evolutionary Time than Polyploid Changes
Source: PLoS One. 2014 Jan 9;9(1):e85266. doi: 10.1371/journal.pone.0085266 (PMC3887030; doi:10.1371/journal.pone.0085266)
Supplement: Material S1 — Zip file with graphs of phylogenetic trees with haploid chromosome numbers in the tips and phylogentic trees in parenthetical format from chromEvol analyses with inferred mutation events. (ZIP) [file pone.0085266.s003.zip › Supplementary Material 1/Phacocystis.tree]

(TOR-[4.16132//9.11978//0//0//]:0.505237,(POD-[3.69486//9.74081//0//0//]:0.491614,((ANG-[3.8872//8.08453//0//0//]:0.462128,NUD-[4.34965//7.17683//0//0//]:0.462128,(AQU_DIV-[0//0//0//0//]:1.07497e-007,(AQU_EUR-[3.68198//3.63348//0//0//]:0.300631,AQU_NEA-[3.29939//3.96862//0//0//]:0.300631,(SUB-[2.78521//1.79792//0//0//]:0.190769,(PAL-[0.71669//3.27246//0//0//]:0.132987,RAM-[2.40965//0.96541//0//0//]:0.132987,LYN-[1.13472//2.19261//0//0//]:0.132987)[N8-0.46195//0.93164//0//0//]:0.0578)[N7-1.27774//1.26127//0//0//]:0.11)[N6-0.49777//0.33586//0//0//]:0.0367)[N5-1.68699//1.19646//0//0//]:0.125,(KEL-[2.18749//0.87656//0//0//]:0.124,(ELE-[1.01759//1.54885//0//0//]:0.114,(LEN_LEN-[0.78801//0.86745//0//0//]:0.0795,RUF-[0.78801//0.86745//0//0//]:0.0795)[N11-0.37936//0.35196//0//0//]:0.0345)[N10-0.10787//0.11609//0//0//]:0.0101)[N9-7.05872//2.35531//0//0//]:0.338,((BIG_LUG-[4.3543//2.67411//0//0//]:0.287,(BIG_BIG-[1.36544//3.87947//0//0//]:0.195,SCO-[2.37754//2.27118//0//0//]:0.195)[N14-0.75434//1.56008//0//0//]:0.0921)[N13-1.53401//1.48173//0//0//]:0.128,(EMO-[4.23238//4.1278//0//0//]:0.349,STR-[2.85542//6.18689//0//0//]:0.349)[N15-0.60798//0.98009//0//0//]:0.066)[N12-0.48609//0.57504//0//0//]:0.0467)[N4-0.41848//0.13416//0//0//]:0.022,(MIC-[2.87508//9.7051//0//0//]:0.441,(NIG-[1.86754//0.74947//0//0//]:0.102,ELA-[0.82549//1.70696//0//0//]:0.102)[N17-5.12399//3.24309//0//0//]:0.339)[N16-0.39743//0.63931//0//0//]:0.0431)[N3-0.12762//0.04972//0//0//]:0.00747)[N2-0.16402//0.12889//0//0//]:0.0136):-1;
