# Supplementary material for: Karyotypic Changes through Dysploidy Persist Longer over Evolutionary Time than Polyploid Changes
Source: PLoS One. 2014 Jan 9;9(1):e85266. doi: 10.1371/journal.pone.0085266 (PMC3887030; doi:10.1371/journal.pone.0085266)
Supplement: Material S1 — Zip file with graphs of phylogenetic trees with haploid chromosome numbers in the tips and phylogentic trees in parenthetical format from chromEvol analyses with inferred mutation events. (ZIP) [file pone.0085266.s003.zip › Supplementary Material 1/Resedaceae.tree]

(C.hex-[3.01974//0//1.49221//0.28321//]:1.22097,(((S.pur-[0.00018//0//0.0134//0.00156//]:0.0352102,S.suf-[0.00006//0//0.24138//0.53738//]:0.0352102)[N4-0.02552//0//0.76132//0.46013//]:0.104,(S.spa-[0.00036//0//1.00001//0//]:0.0695,S.int-[0.00036//0//0.00001//0//]:0.0695,S.pros-[0.00036//0//0.00001//0//]:0.0695)[N5-0.02418//0//0.00458//0.00102//]:0.0697)[N3-2.56352//0//0.83388//0.2033//]:1.05,(((R.vil-[0.00669//0//0.0066//0.00003//]:0.0349,R.auc.auc-[0.00669//0//0.0066//0.00003//]:0.0349)[N8-2.08288//0//1.04975//0.12103//]:0.454,((R.med-[0.00764//0//0.00013//0.00006//]:0.14,(R.phy-[0.00165//0//0.02069//0.00003//]:0.105,(R.dif-[0.00008//0//0//0//]:0.0698,R.ino-[0.00008//0//0//0//]:0.0698,R.odo-[0.00008//0//0//0//]:0.0698)[N12-0.0015//0//0.00001//0//]:0.0349)[N11-0.00595//0//0.00013//0.00008//]:0.0349)[N10-0.14094//0//0.00592//0.00627//]:0.279,(R.sco-[2.7357//0//0.23179//0.02603//]:0.244,(((R.lut.lut-[0.00012//0//0.26997//0//]:0.0349,R.cry-[0.00012//0//0.00611//0//]:0.0349)[N16-0.00553//0//0.1525//0.00109//]:0.105,(R.str-[0.00046//0//0.00048//0.00001//]:0.0698,(R.lan.con-[0.00003//0//0.00001//0//]:0.0349,R.urn-[0.00003//0//0.00001//0//]:0.0349)[N18-0.00043//0//0.00046//0.00001//]:0.0349)[N17-0.00511//0//0.01161//0.00107//]:0.0698)[N15-0.02857//0//0.1027//0.02808//]:0.0698,(Ran.afr-[1.00766//0//0.00045//0//]:0.0349,Oc.bac-[0.00768//0//1.00043//0//]:0.0349)[N19-1.83143//0//0.14121//0.00431//]:0.174)[N14-0.01744//0//0.09323//0.00427//]:0.0349)[N13-0.18264//0//0.75538//0.02481//]:0.174)[N9-0.10939//0//0.01062//0.01391//]:0.0698)[N7-1.13196//0//0.14339//0.07138//]:0.524,((R.luteo-[0.12325//0//0.01534//0.02701//]:0.209,((R.bat-[0.04185//0//0.00032//0//]:0.14,R.glau-[0.04185//0//0.00032//0//]:0.14,(R.com-[0.00117//0//0//0//]:0.0698,R.gre-[0.00117//0//0//0//]:0.0698,R.virg-[0.00117//0//0//0//]:0.0698)[N24-0.04067//0//0.00032//0//]:0.0698)[N23-0.17673//0//0.00609//0.00063//]:0.0349,O.lin-[1.33348//0//0.00646//0.00078//]:0.174)[N22-0.88643//0//0.02667//0.01248//]:0.0349)[N21-1.83487//0//0.25977//0.28741//]:0.279,((R.suf-[0.00809//0//0.00058//0//]:0.105,(R.gay.ale-[0.00125//0//0.00004//0//]:0.0698,(R.bar-[0.00009//0//0//0//]:0.0349,R.val.val-[0.00009//0//0//0//]:0.0349)[N28-0.00116//0//0.00004//0//]:0.0349)[N27-0.00682//0//0.00054//0//]:0.0349)[N26-0.10717//0//0.01787//0.00136//]:0.14,(R.val.alm-[0.00804//0//0.00058//0//]:0.105,(R.att-[0.00121//0//0.00004//0//]:0.0698,(R.und.und-[0.00005//0//0//0//]:0.0349,R.alb.alb-[0.00005//0//1//0//]:0.0349)[N31-0.00116//0//0.00004//0//]:0.0349)[N30-0.00682//0//0.00054//0//]:0.0349)[N29-0.10721//0//0.01787//0.00136//]:0.14)[N25-0.55276//0//0.17093//0.09017//]:0.244)[N20-1.36833//0//0.56652//0.14652//]:0.524)[N6-0.39856//0//0.07733//0.01315//]:0.173)[N2-0.07955//0//0.02018//0.00147//]:0.0353):-1;
