# Supplementary material for: Karyotypic Changes through Dysploidy Persist Longer over Evolutionary Time than Polyploid Changes
Source: PLoS One. 2014 Jan 9;9(1):e85266. doi: 10.1371/journal.pone.0085266 (PMC3887030; doi:10.1371/journal.pone.0085266)
Supplement: Material S1 — Zip file with graphs of phylogenetic trees with haploid chromosome numbers in the tips and phylogentic trees in parenthetical format from chromEvol analyses with inferred mutation events. (ZIP) [file pone.0085266.s003.zip › Supplementary Material 1/Saxifraga.tree]

((((S_arachnoidea-[27.45886//26.58615//0.00409//0.01669//]:0.306043,S_aphylla-[27.83651//26.32317//0.00677//0.01769//]:0.306043,S_sedoides-[26.37762//27.77157//0.00319//0.01164//]:0.306043)[N4-13.00199//11.62525//0.00446//0.01183//]:0.139,S_androsacea-[40.49814//38.7292//0.12//0.075//]:0.445)[N3-4.34147//3.56471//0.00175//0.00625//]:0.0445,(((((S_camposii-[9.11319//6.39474//0.00133//0.0064//]:0.0875,S_canaliculata-[6.71582//8.75119//0.00003//0.00047//]:0.0875)[N9-21.12572//18.61094//0.00487//0.01702//]:0.225,(((S_cuneata_1-[15.37597//20.09816//0.00063//0.00332//]:0.2,(S_fragosoi-[7.56142//6.70644//0.00186//0.00604//]:0.0812,S_hypnoides-[7.06369//7.2016//0.00012//0.00196//]:0.0812)[N13-11.20869//9.71714//0.00224//0.00853//]:0.119)[N12-4.48739//4.88882//0.00015//0.00111//]:0.0533,S_babiana-[20.49022//24.40728//0.00193//0.00525//]:0.253)[N11-2.34565//2.92818//0.00001//0.00025//]:0.0299,((S_maderensis-[12.1793//8.20132//0.78144//0.05885//]:0.125,S_portosanctana-[7.4927//16.0727//0.00003//0.00151//]:0.125)[N15-7.22971//8.63786//0.00027//0.00168//]:0.0898,S_trifurcata_1-[17.96921//19.93971//0.00192//0.00797//]:0.214)[N14-5.34686//6.81257//0.00006//0.00067//]:0.0687)[N10-2.07218//3.16694//0//0.00008//]:0.0293)[N8-4.65105//6.02193//0.00001//0.00027//]:0.0604,((((S_cespitosa-[15.44204//8.22276//0.04571//0.13509//]:0.126,(S_hartii-[6.67566//8.06529//0.00005//0.00101//]:0.0839,S_rosacea-[5.85613//9.18574//0//0.00023//]:0.0839)[N20-2.75509//5.00924//0//0.00011//]:0.0423)[N19-5.56191//5.29354//0.00021//0.00174//]:0.0617,S_graeca-[17.77872//15.29529//0.00239//0.01175//]:0.188)[N18-3.33093//2.62242//0.00066//0.00293//]:0.0336,S_granulata3PV-[17.72727//21.56491//0.00046//0.00359//]:0.221)[N17-11.22311//10.34407//0.00097//0.00597//]:0.122,S_latepetiolata-[32.94552//28.27277//0.013//0.03845//]:0.344)[N16-2.9184//2.21695//0.00021//0.00235//]:0.029)[N7-2.38106//2.24945//0//0.00025//]:0.0266,S_erioblasta-[30.64501//40.95394//0.00208//0.00792//]:0.399,((((((S_exarata-[5.5762//6.71962//0.00056//0.00208//]:0.0692,S_cebenensis-[4.86565//7.57621//0.00016//0.00101//]:0.0692)[N26-5.36659//9.70583//0.00008//0.00045//]:0.0824,S_fragilis-[17.58122//10.23243//0.11545//0.1316//]:0.152)[N25-2.05163//2.03438//0.00007//0.00072//]:0.0233,(S_intricata-[9.36718//10.99716//0.00074//0.00285//]:0.116,S_hariotii-[9.47994//10.87578//0.00089//0.00309//]:0.116,S_pubescens-[7.97281//12.794//0.00016//0.00113//]:0.116)[N27-3.64619//7.26773//0.00001//0.00011//]:0.0589)[N24-1.52402//2.8938//0//0.00005//]:0.024,S_praetermissa-[21.92626//14.08866//0.05226//0.08356//]:0.199)[N23-7.59305//8.90696//0.0001//0.00125//]:0.0936,S_genesiana-[24.3438//27.12821//0.00287//0.00925//]:0.292,S_geranioides-[25.28892//26.45403//0.00258//0.0112//]:0.292,(S_moschata-[8.28605//15.27595//0.00008//0.00098//]:0.128,S_nevadensis-[14.17501//9.00931//0.02478//0.04009//]:0.128)[N28-13.68337//15.31911//0.00065//0.00391//]:0.164)[N22-1.73374//2.35772//0//0.00006//]:0.0232,(S_pentadactylis-[6.41243//7.73031//0.00045//0.00128//]:0.0809,(S_willkommiana-[3.191//3.65957//0.00002//0.00044//]:0.0398,S_almanzorii-[3.191//3.65957//0.00002//0.00044//]:0.0398)[N30-3.17425//4.01953//0.0001//0.00065//]:0.0411)[N29-17.09378//25.10055//0.00053//0.00269//]:0.235,(S_losae-[15.69695//15.59382//0.00094//0.00673//]:0.178,S_moncayensis-[16.82937//14.52272//0.00298//0.01281//]:0.178)[N31-13.37452//11.044//0.00317//0.01297//]:0.138,S_vayredana-[30.53073//25.54362//0.01567//0.03535//]:0.316)[N21-6.61754//8.09432//0.00002//0.00044//]:0.0837,S_globulifera_7-[38.0854//32.68626//0.02015//0.04037//]:0.399,S_biternata-[37.7804//33.20381//0.01071//0.03963//]:0.399,(S_bourgeana7PV-[9.98144//9.39493//0.00025//0.00282//]:0.111,S_gemmulosa2PV-[9.98144//9.39493//0.00025//0.00282//]:0.111)[N32-27.66997//23.57247//0.00863//0.03062//]:0.289,((S_aquatica-[27.97465//23.4111//0.01623//0.03275//]:0.289,S_cossoniana_Gines-[27.69995//23.58218//0.01298//0.03167//]:0.289)[N34-5.11825//3.50198//0.00449//0.01306//]:0.048,(S_bulbifera-[19.4471//27.55596//0.00081//0.00774//]:0.262,(S_carpetana12PV-[6.61284//6.9663//0.00073//0.00342//]:0.0765,S_dichotoma-[5.89164//7.6108//0.0008//0.00205//]:0.0765)[N36-14.32882//18.72407//0.00098//0.0041//]:0.186)[N35-4.92552//8.76226//0//0.00019//]:0.0748)[N33-5.06969//5.93002//0.00002//0.00051//]:0.0625)[N6-2.75817//2.53795//0.00023//0.00118//]:0.0302,S_conifera_1-[35.1547//40.87161//0.00514//0.01509//]:0.43)[N5-5.2138//5.36014//0.00041//0.0018//]:0.0601)[N2-10.42415//8.46266//0.00515//0.01282//]:0.107,((S_osloensis-[7.01097//2.43775//0.08747//0.04479//]:0.0467,S_adscendens-[2.27169//7.27684//0.00003//0.00024//]:0.0467)[N38-25.22195//27.33507//0.0248//0.01654//]:0.297,S_tridactylites-[27.0123//34.17543//0.06737//0.01488//]:0.343)[N37-19.38366//25.86296//0.00391//0.00548//]:0.253):-1;
