# Supplementary material for: Karyotypic Changes through Dysploidy Persist Longer over Evolutionary Time than Polyploid Changes
Source: PLoS One. 2014 Jan 9;9(1):e85266. doi: 10.1371/journal.pone.0085266 (PMC3887030; doi:10.1371/journal.pone.0085266)
Supplement: Material S1 — Zip file with graphs of phylogenetic trees with haploid chromosome numbers in the tips and phylogentic trees in parenthetical format from chromEvol analyses with inferred mutation events. (ZIP) [file pone.0085266.s003.zip › Supplementary Material 1/Spirostachyae.tree]

(((((C.man1.05M-[0.02066//0.14258//0//0//]:0.036885,C.pet.197M-[0.05768//0.0552//0//0//]:0.036885)[N5-0.05769//0.20427//0//0//]:0.038,C.fisc.17M-[0.14189//0.36547//0//0//]:0.0749)[N4-0.9076//3.52127//0//0//]:0.528,((C.mai.170m-[0.20883//2.53562//0//0//]:0.226,(((((C.lae.168m-[0.05902//0.21398//0//0//]:0.0379,C.bin.2ME0-[0.04789//0.08169//0//0//]:0.0379)[N12-0.03948//0.09494//0//0//]:0.0371,C.bin.98ME-[0.12524//0.09116//0//0//]:0.075)[N11-0.08672//0.05343//0//0//]:0.0377,C.cam.116m-[0.09326//1.02589//0//0//]:0.113)[N10-0.04531//0.12276//0//0//]:0.038,C.grlae.08-[0.34771//0.37107//0//0//]:0.151)[N9-0.0743//0.09403//0//0//]:0.0375,C.pau.124m-[0.44315//0.47295//0//0//]:0.188)[N8-0.14029//0.08253//0//0//]:0.0376)[N7-0.47489//1.4355//0//0//]:0.263,((C.pun.31ME-[0.02534//0.2284//0//0//]:0.0374,C.fus.37ME-[0.01567//0.4405//0//0//]:0.0374)[N14-0.00878//1.20355//0//0//]:0.0369,C.fis.162m-[0.67131//0.0698//0//0//]:0.0743)[N13-0.61467//3.14871//0//0//]:0.414,C.per147ME-[1.1744//2.10694//0//0//]:0.489,(C.low.119m-[0.02885//0.04173//0//0//]:0.0371,C.hoc2.06M-[0.02885//0.04173//0//0//]:0.0371)[N15-1.49506//1.41472//0//0//]:0.452,C.aet.198M-[1.6132//1.54574//0//0//]:0.489)[N6-0.3833//0.33294//0//0//]:0.114)[N3-0.09924//0.14337//0//0//]:0.0374,C.hel.150m-[1.43563//3.28443//0//0//]:0.64)[N2-0.84787//1.19112//0//0//]:0.302,((((C.dil.10ME-[0.17438//0.38765//0//0//]:0.113,((C.dis.99ME-[0.03392//0.27304//0//0//]:0.0377,C.ida.2ME0-[1.14375//0.01306//0//0//]:0.0377)[N21-0.60328//0.01749//0//0//]:0.0376,C.tro.3ME0-[0.03187//1.3153//0//0//]:0.0753)[N20-0.13499//0.06483//0//0//]:0.0376)[N19-0.12837//0.06884//0//0//]:0.0383,C.dissil.1-[0.445//0.4115//0//0//]:0.151)[N18-0.21186//0.04869//0//0//]:0.0366,C.lai.158m-[0.24598//1.23653//0//0//]:0.188)[N17-0.34313//0.17175//0//0//]:0.0756,(C.ext.149m-[0.00654//1.79641//0//0//]:0.0378,C.eck.189M-[0.25432//0.0453//0//0//]:0.0378)[N22-0.17823//3.20558//0//0//]:0.226)[N16-1.19534//4.64578//0//0//]:0.679):-1;
